# Supplementary material for: Electrochemical Biosensor for Detection of the CYP2C19*2 Allele Based on Exonuclease Ⅲ
Source: Micromachines (Basel). 2023 Feb 25;14(3):541. doi: 10.3390/mi14030541 (PMC10053321; doi:10.3390/mi14030541)
Supplement: Supplementary file 1 [file micromachines-14-00541-s001.zip]

Archive with 1 entries (1 files):
- Marked Supplementary Material.pdf
